# Supplementary material for: Gut microbiota alterations in critically ill older patients: a multicenter study
Source: BMC Geriatr. 2022 Apr 28;22:373. doi: 10.1186/s12877-022-02981-0 (PMC9047279; doi:10.1186/s12877-022-02981-0)
Supplement: Supplementary file 1 — Additional file 1 Table S1. Metadata of samples included in this meta-analysis. [file 12877_2022_2981_MOESM1_ESM.xlsx]

## Sheet: Table S1
Table S1. Metadata of samples included in this meta-analysis.
SampleID	Subject	Number of reads (input)	Number of reads (filtered)	Number of reads (denoised)	Sepsis	Center	Gender	Birth_y	Birth_m	Admission_y	Admission_m	Admission_d	Age	Age_group	Age_group_rec	Breastfeeding	Siblings	Order_sib	Marital_status	Education	Education_type	Social_stratum	Housing	Pets	Pet_type	Dx_ICU	Dx_unit	KPC_dx	Antibiotics	Ab_Types	Ab_compound	Ab_class	Ab_type	Secondary_Ab	Secondary_Ab_class	Tertiary_Ab	Tertiary_Ab_class	Weight	Height	BMI	NRS_2002	SOFA	APACHE	Glucose	CRP	Clin_nutrition	Nutr_type	Nutr_formula	Formula
ERR3416624_001_1	1	31249	27652	23655	no	HGM	Woman	1946	12	2017	11	17	70	3	Older 60 years of age	yes	8	5	Married	Elementary	Public	1	Urban	no	None	CVD	CVD	Negative	no	0	NA	NA	NA	NA	NA	NA	NA	61	1.63	23	4	1	14	184	NA	NA	NA	NA	NA
ERR3416625_002_0	2	72334	64340	59367	yes	HGM	Man	1932	7	2017	8	3	85	3	Older 60 years of age	NA	NA	NA	Married	Elementary	Public	1	Urban	yes	Cat	Surgery	Pancreatic	Negative	yes	2	Carbapenem_Cilastatin	Carbapenem	Beta_lactam	Cefepime	Cephalosporin	NA	NA	60	1.58	24	4	19	24	286	5.6	Assisted	Enteral	Polimeric	Fresubin
ERR3416626_003_0	3	13905	11910	7409	yes	HSVF_R	Man	1931	10	2017	9	28	86	3	Older 60 years of age	NA	4	3	Married	None	NA	2	Urban	no	None	Pancreatic	Metabolic	Negative	yes	1	Piperacillin_Tazobactam	Penicillin	Beta_lactam	NA	NA	NA	NA	78	1.65	28.7	4	11	13	237	25.7	Assisted	Enteral	Specialized	Glytrol
ERR3416631_004_0	4	68947	61474	52511	yes	HSVF_R	Man	1935	4	2017	12	28	82	3	Older 60 years of age	NA	4	4	Single	High_school	Public	2	Rural	yes	Cat	Infectious	Lung	Negative	yes	1	Piperacillin	Penicillin	Beta_lactam	NA	NA	NA	NA	75	1.62	28.6	4	8	30	189	7.5	Assisted	Enteral	Specialized	Nutren_pulmonary
ERR3416635_005_0	5	73219	66213	53102	yes	HPTU	Woman	1952	2	2017	12	3	65	3	Older 60 years of age	no	3	1	Single	High_school	Private	5	Urban	no	None	Infectious	Lung	Negative	yes	3	Piperacillin_Tazobactam	Penicillin	Beta_lactam	Clarithromycin	Macrolid	Vancomycin	Glycopeptide	56	1.5	24.9	3	6	19	166	4.5	Assisted	Enteral	Polimeric	Ensure
ERR3416637_006_0	6	65435	58523	53185	yes	HSVF_M	Man	1934	8	2017	11	1	83	3	Older 60 years of age	no	6	5	Married	Elementary	Public	2	Urban	yes	Dog	Lung	Infectious	Suspicious	yes	1	Piperacillin_Tazobactam	Penicillin	Beta_lactam	NA	NA	NA	NA	61	1.6	23.8	4	8	14	212	12.7	Assisted	Enteral	Specialized	Glytrol
ERR3416638_007_1	7	13939	11720	10183	no	HSVF_M	Woman	1954	1	2017	8	13	63	3	Older 60 years of age	yes	12	6	Single	Elementary	Public	2	Urban	no	None	GI	Anxiety	Negative	no	0	NA	NA	NA	NA	NA	NA	NA	67	1.46	31.4	3	1	35	177	3.93	NA	NA	NA	NA
ERR3416639_008_0	8	49099	43243	42022	yes	HSVF_M	Woman	1948	11	2017	10	22	69	3	Older 60 years of age	yes	9	7	Widowed	Elementary	Public	1	Urban	no	None	Lung	CVD	Negative	yes	1	Piperacillin_Tazobactam	Penicillin	Beta_lactam	NA	NA	NA	NA	45	1.52	19.5	5	2	NA	207	2.8	Assisted	Enteral	Polimeric	Fresubin_HP
ERR3416640_009_0	9	70266	63293	54136	yes	HSVF_R	Man	1928	6	2017	8	15	89	3	Older 60 years of age	NA	3	2	Widowed	None	NA	1	Rural	yes	Dog	Lung	Lung	Negative	yes	3	Piperacillin	Penicillin	Beta_lactam	Vancomycin	Glycopeptide	NA	NA	67	1.67	24	4	10	13	113	26.2	Assisted	Enteral	Polimeric	Glytrol
ERR3416642_010_0	10	62004	54443	42034	yes	HPTU	Man	1939	2	2017	12	10	78	3	Older 60 years of age	yes	3	2	Divorced	Elementary	Public	1	Rural	yes	Several	Lung	Lung	Negative	yes	2	Piperacillin_Tazobactam	Penicillin	Beta_lactam	Clarithromycin	Macrolid	NA	NA	60	1.61	23.1	4	3	25	98	8.5	Assisted	Enteral	Polimeric	Ensure
ERR3416643_011_1	11	84039	74474	69860	no	HGM	Man	1951	2	2017	8	10	66	3	Older 60 years of age	NA	8	3	Married	High_school	Public	2	Rural	yes	Dog_Cat	Lung	NA	Negative	no	0	NA	NA	NA	NA	NA	NA	NA	65	1.75	21.2	4	1	49	181	8	NA	NA	NA	NA
ERR3416644_012_1	12	26029	22891	18650	no	HGM	Man	1939	6	2017	10	9	78	3	Older 60 years of age	NA	3	2	Divorced	High_school	Public	1	Urban	no	None	CVD	CVD	Negative	no	0	NA	NA	NA	NA	NA	NA	NA	56	1.68	19.8	6	1	16	91	7.9	NA	NA	NA	NA
ERR3416645_013_1	13	42158	37369	27781	no	HGM	Man	1958	1	2017	9	25	59	2	Under 60 years of age	NA	13	10	Single	Elementary	Public	1	Urban	no	None	Trauma	NA	Negative	no	0	NA	NA	NA	NA	NA	NA	NA	72	1.68	25.5	3	1	12	153	4.4	Assisted	Enteral	Polimeric	NA
ERR3416646_014_1	14	35254	30939	27923	no	HSVF_M	Man	1931	9	2017	10	8	86	3	Older 60 years of age	NA	NA	NA	Married	NA	NA	1	Urban	no	None	Lung	Lung	Suspicious	no	0	NA	NA	NA	NA	NA	NA	NA	53	1.65	19.5	6	1	22	110	14.8	NA	NA	NA	NA
ERR3416647_015_0	15	75038	66189	49953	yes	HSVF_R	Man	1938	6	2017	10	25	79	3	Older 60 years of age	NA	NA	NA	Married	Elementary	Public	1	Rural	yes	Dog	Lung	Stroke	Negative	yes	3	Piperacillin_Tazobactam	Penicillin	Beta_lactam	Vancomycin	Glycopeptide	Ciproflozacin	Quinolone	65	1.7	22.5	4	5	28	155	6.65	Assisted	Enteral	Specialized	Nutren_pulmonary
ERR3416651_016_0	16	49346	44582	37836	yes	HPTU	Man	1944	10	2017	6	28	72	3	Older 60 years of age	yes	4	1	Married	Elementary	Public	4	Urban	yes	Cat	Lung	Lung	Negative	yes	3	Piperacillin_Tazobactam	Penicillin	Beta_lactam	Ampicillin	Penicillin	Vancomycin	Glycopeptide	63	1.55	26.2	4	6	27	172	7.8	Assisted	Enteral	Polimeric	Replete
ERR3416652_017_0	17	49722	45230	40483	yes	HSVF_R	Man	1947	8	2017	9	7	70	3	Older 60 years of age	NA	NA	NA	Married	None	Public	2	Rural	yes	Dog	Infectious	CVD	Negative	yes	2	Piperacillin	Penicillin	Beta_lactam	Vancomycin	Glycopeptide	NA	NA	80	1.7	27.7	4	7	22	186	26.9	Assisted	Enteral	Polimeric	Nutren_1.5
ERR3416656_018_0	18	17983	16216	13770	yes	CLA	Man	1946	3	2017	6	21	71	3	Older 60 years of age	NA	9	1	Married	Elementary	Public	3	Urban	yes	Aves	CVD	Infectious	Negative	yes	1	Ampicillin_Sulbactam	Penicillin	Beta_lactam	NA	NA	NA	NA	54	1.52	23.4	4	2	27	243	31.6	Assisted	Enteral	Specialized	Glucerna
ERR3416657_019_1	19	32065	28949	24164	no	HSVF_M	Man	1938	9	2017	8	8	78	3	Older 60 years of age	NA	5	4	Divorced	Elementary	Public	1	Rural	no	None	GI	CVD	Suspicious	no	0	NA	NA	NA	NA	NA	NA	NA	55	1.62	21	4	1	16	116	5.8	Assisted	Parenteral	NA	NA
ERR3416658_020_0	20	25133	22630	15830	yes	HSVF_M	Man	1942	4	2017	8	14	75	3	Older 60 years of age	NA	8	6	Married	None	NA	1	Rural	yes	Dog_Cat	Poisoning	NA	Suspicious	yes	2	Piperacillin_Tazobactam	Penicillin	Beta_lactam	Clindamicina	Lincosamina	NA	NA	85	1.7	29.4	4	6	24	176	29.5	Assisted	Enteral	Specialized	Procril_DM
ERR3416660_021_1	21	57123	51304	45375	no	HSVF_M	Man	1951	11	2017	9	11	65	3	Older 60 years of age	yes	7	2	Single	Elementary	Public	1	Urban	no	None	Lung	NA	Suspicious	no	0	NA	NA	NA	NA	NA	NA	NA	75	1.6	29.3	3	1	11	163	24	NA	NA	NA	NA
ERR3416661_022_1	22	55418	49608	39745	no	HGM	Man	1959	6	2017	8	13	58	2	Under 60 years of age	yes	15	9	Single	Elementary	Public	2	Rural	no	None	CVD	CVD	Negative	no	0	NA	NA	NA	NA	NA	NA	NA	53	1.55	22.1	3	1	25	140	35.3	Assisted	Enteral	Polimeric	NA
ERR3416662_023_0	23	74299	67068	61495	yes	HPTU	Man	1935	8	2017	6	6	81	3	Older 60 years of age	yes	7	2	Married	Technical	Public	5	Urban	yes	Dog	Surgery	Other	Negative	yes	2	Vancomycin	Glycopeptide	Glycopeptide	Ceftriaxone	Cephalosporin	NA	NA	57	1.6	22.3	4	9	23	133	10.6	Assisted	Parenteral	NA	NA
ERR3416666_024_0	24	77211	69549	59111	yes	HSVF_R	Woman	1960	3	2017	11	27	57	2	Under 60 years of age	yes	6	4	Single	Elementary	Public	2	Rural	no	None	Infectious	Lung	Negative	yes	2	Ampicillin_Sulbactam	Penicillin	Beta_lactam	Clarithromycin	Macrolid	NA	NA	43	1.53	18.4	6	7	21	192	17.8	Assisted	Enteral	Polimeric	Ensure_HN_plus
ERR3416670_025_1	25	58222	52169	47934	no	HSVF_M	Man	1943	9	2017	9	29	74	3	Older 60 years of age	yes	3	1	Widowed	Elementary	Public	4	Urban	no	None	Stroke	CVD	Suspicious	no	0	NA	NA	NA	NA	NA	NA	NA	63	1.66	22.9	4	1	14	275	31.6	NA	NA	NA	NA
ERR3416671_026_0	26	53728	46849	40661	yes	HPTU	Man	1948	1	2017	10	4	69	3	Older 60 years of age	no	NA	NA	Married	None	NA	1	Urban	no	None	Lung	Infectious	Negative	yes	2	Piperacillin_Tazobactam	Penicillin	Beta_lactam	Ciproflozacin	Quinolone	NA	NA	53	1.65	19.5	5	23	25	80	15.3	Assisted	Enteral	Polimeric	Replete
ERR3416672_027_1	27	67677	60082	56929	no	HGM	Man	1941	10	2017	10	4	76	3	Older 60 years of age	yes	5	3	Single	Elementary	Public	1	Rural	no	None	Cancer	Kidney	NA	no	0	NA	NA	NA	NA	NA	NA	NA	70	1.7	24.2	4	1	9	126	3.6	NA	NA	NA	NA
ERR3416673_028_0	28	81839	72627	68548	yes	HPTU	Man	1948	1	2017	10	4	69	3	Older 60 years of age	no	7	7	Married	Elementary	Public	1	Urban	no	None	Lung	Lung	Negative	yes	3	Piperacillin_Tazobactam	Penicillin	Beta_lactam	Vancomycin	Glycopeptide	Clarithromycin	Macrolid	65	1.65	23.9	3	3	12	251	22.7	Assisted	Enteral	Polimeric	Replete
ERR3416677_029_1	29	55081	48283	43626	no	CLA	Man	1985	4	2017	10	16	32	1	Under 60 years of age	yes	3	3	Single	High_school	Public	2	Urban	no	None	Trauma	NA	Negative	no	0	NA	NA	NA	NA	NA	NA	NA	60	1.75	19.6	5	1	18	207	9.52	Assisted	Enteral	Polimeric	Replete
ERR3416678_030_1	30	85437	76499	65107	no	HSVF_M	Man	1946	6	2017	8	27	71	3	Older 60 years of age	NA	14	14	Divorced	University	Private	3	Urban	yes	Dog	Trauma	Stroke	Negative	no	0	NA	NA	NA	NA	NA	NA	NA	80	1.66	29	4	1	15	121	0.16	NA	NA	NA	NA
ERR3416679_031_0	31	39385	34101	33124	yes	HSVF_R	Man	1946	6	2017	10	22	71	3	Older 60 years of age	NA	NA	NA	Married	Elementary	Public	1	Rural	no	None	Lung	Lung	Negative	yes	2	Piperacillin	Penicillin	Beta_lactam	Clarithromycin	Macrolid	NA	NA	66	1.73	22.1	4	4	30	180	5.9	Assisted	Enteral	Specialized	Nutren_pulmonary
ERR3416683_032_1	32	79348	70152	65623	no	HSVF_M	Man	1948	5	2017	10	4	69	3	Older 60 years of age	yes	5	2	Married	Elementary	Public	3	Urban	yes	Dog	Trauma	Lung	Suspicious	no	0	NA	NA	NA	NA	NA	NA	NA	60	1.7	20.8	3	1	13	99	13	NA	NA	NA	NA
ERR3416684_033_0	33	53759	49008	38996	yes	CLA	Man	1947	12	2017	7	25	69	3	Older 60 years of age	NA	7	6	Married	High_school	Private	3	Urban	yes	Cat	Infectious	Infectious	Negative	yes	3	Ceftriaxone	Cephalosporin	Beta_lactam	Vancomycin	Glycopeptide	Cefazolina	Cephalosporin	67	1.69	23.5	3	3	20	287	22.6	Assisted	Enteral	Specialized	Glucerna
ERR3416685_034_1	34	59973	54106	47133	no	HSVF_M	Man	1949	3	2017	10	9	68	3	Older 60 years of age	yes	10	3	Single	Elementary	Public	2	Urban	no	None	GI	Lung	Suspicious	no	0	NA	NA	NA	NA	NA	NA	NA	62	1.62	23.6	3	1	31	131	6.1	NA	NA	NA	NA
ERR3416686_035_0	35	62705	56912	52400	yes	HSVF_M	Man	1949	7	2017	10	19	68	3	Older 60 years of age	yes	6	5	Single	High_school	Public	2	Rural	no	None	Infectious	Surgery	Suspicious	yes	1	Piperacillin	Penicillin	Beta_lactam	NA	NA	NA	NA	85	1.71	29.1	3	7	27	128	48.1	Assisted	Enteral	Polimeric	Fresubin_HP
ERR3416690_036_1	36	57027	51709	43190	no	HSVF_M	Man	1949	1	2017	8	13	68	3	Older 60 years of age	yes	14	1	Married	High_school	Public	3	Urban	no	None	Trauma	Metabolic	Negative	no	0	NA	NA	NA	NA	NA	NA	NA	65	1.68	23	3	1	25	304	0.19	Assisted	Enteral	Polimeric	Fresubin_HP
ERR3416691_037_1	37	25027	22300	17519	no	HGM	Man	1946	10	2017	8	12	70	3	Older 60 years of age	yes	14	1	Single	University	Public	1	Rural	no	None	Stroke	Kidney	Negative	no	0	NA	NA	NA	NA	NA	NA	NA	90	1.75	29.4	4	1	29	167	5.2	Assisted	Enteral	Polimeric	NA
ERR3416692_038_1	38	30019	26998	20664	no	HGM	Man	1946	12	2017	8	27	70	3	Older 60 years of age	yes	4	1	Married	Elementary	Public	2	Urban	no	None	Stroke	Stroke	Negative	no	0	NA	NA	NA	NA	NA	NA	NA	90.5	1.65	33.2	4	1	4	185	1.4	Assisted	Enteral	Polimeric	NA
ERR3416693_039_1	39	54913	49805	41031	no	HSVF_M	Man	1961	2	2017	10	2	56	2	Under 60 years of age	yes	5	3	Married	Elementary	Public	2	Urban	yes	Cat	Trauma	Stroke	Suspicious	no	0	NA	NA	NA	NA	NA	NA	NA	80	1.6	31.3	3	1	5	139	12	NA	NA	NA	NA
ERR3416694_040_0	40	53286	48802	44642	yes	HGM	Man	1949	10	2017	11	12	68	3	Older 60 years of age	yes	6	6	Widowed	Elementary	Public	2	Rural	no	None	Infectious	CVD	Negative	yes	2	Vancomycin	Glycopeptide	Glycopeptide	Cefepime	Cephalosporin	NA	NA	69.2	1.7	23.9	3	6	12	247	20.2	Assisted	Enteral	Polimeric	Fresubin HP
ERR3416696_041_1	41	69855	61848	55824	no	HSVF_M	Man	1945	2	2017	9	21	72	3	Older 60 years of age	NA	8	2	Divorced	Elementary	Public	2	Urban	no	None	Kidney	CVD	Suspicious	no	0	NA	NA	NA	NA	NA	NA	NA	66	1.63	24.8	4	1	30	109	24.2	NA	NA	NA	NA
ERR3416697_042_1	42	44615	40060	35166	no	HGM	Man	1961	8	2017	9	27	56	2	Under 60 years of age	yes	4	1	Married	Elementary	Public	1	Urban	yes	Aves	CVD	CVD	Negative	no	0	NA	NA	NA	NA	NA	NA	NA	61	1.63	23	3	1	14	127	16.7	Assisted	Enteral	Polimeric	NA
ERR3416698_043_0	43	57746	50862	42880	yes	HPTU	Man	1983	4	2018	1	11	34	1	Under 60 years of age	no	5	1	Married	High_school	Private	3	Urban	yes	Dog	Infectious	Metabolic	Negative	yes	3	Piperacillin_Tazobactam	Penicillin	Beta_lactam	Ceftriaxone	Cephalosporin	Amikacin	Aminoglycoside	60	1.67	21.5	3	12	22	281	11.9	None	NA	NA	NA
ERR3416699_044_1	44	50604	45023	38090	no	HGM	Man	1973	9	2017	10	12	44	2	Under 60 years of age	yes	3	2	Married	Elementary	Public	1	Rural	yes	Dog	Stroke	CVD	Negative	no	0	NA	NA	NA	NA	NA	NA	NA	70	1.61	27	3	1	14	159	3	NA	NA	NA	NA
ERR3416700_045_0	45	74127	65156	56393	yes	HSVF_R	Man	1951	5	2017	8	12	66	3	Older 60 years of age	yes	0	1	Married	High_school	Public	4	Urban	yes	Dog	Infectious	Lung	Negative	yes	2	Clarithromycin	Macrolid	Macrolid	Piperacillin	Penicillin	NA	NA	84	1.8	25.9	3	8	33	138	15.1	Assisted	Enteral	Specialized	Nutren_pulmonary
ERR3416705_046_0	46	53570	48390	41447	yes	HSVF_M	Man	1966	6	2017	10	4	51	2	Under 60 years of age	NA	NA	NA	Married	NA	NA	1	Rural	no	None	Infectious	Lung	Suspicious	yes	3	Piperacillin	Penicillin	Beta_lactam	Vancomycin	Glycopeptide	Clarithromycin	Macrolid	72.8	1.72	24.6	3	9	12	233	37.6	Assisted	Enteral	Polimeric	Fresubin_HP
ERR3416708_047_1	47	70241	61752	47613	no	HSVF_M	Man	1985	9	2017	8	1	31	1	Under 60 years of age	yes	2	2	Married	High_school	Public	2	Urban	yes	Several	Pancreatic	Kidney	Negative	no	0	NA	NA	NA	NA	NA	NA	NA	85	1.78	26.8	3	1	19	151	40.4	Assisted	Enteral	Oligomeric	Peptamen
ERR3416709_048_1	48	44028	38782	37792	no	HSVF_M	Man	1970	5	2017	9	28	47	2	Under 60 years of age	yes	10	8	Married	Elementary	Public	1	Urban	yes	Several	Trauma	Kidney	Suspicious	no	0	NA	NA	NA	NA	NA	NA	NA	85	1.8	26.2	3	1	15	147	17.9	NA	NA	NA	NA
ERR3416710_049_1	49	62840	54536	50849	no	HSVF_M	Man	1976	3	2017	9	18	41	2	Under 60 years of age	no	3	1	Divorced	High_school	Public	1	Urban	no	None	Trauma	NA	Suspicious	no	0	NA	NA	NA	NA	NA	NA	NA	85	1.68	30.1	3	1	13	177	17.1	NA	NA	NA	NA
ERR3416711_050_1	50	59489	52892	49773	no	HSVF_M	Woman	1934	11	2017	8	28	82	3	Older 60 years of age	NA	7	3	Widowed	Elementary	Public	2	Urban	yes	Dog	CVD	Metabolic	Negative	no	0	NA	NA	NA	NA	NA	NA	NA	55	1.6	21.5	4	1	17	157	13.2	NA	NA	NA	NA
ERR3416712_051_1	51	82423	72337	63194	no	HSVF_M	Woman	1960	6	2017	10	7	57	2	Under 60 years of age	NA	4	4	Single	Elementary	Public	3	Urban	no	None	Circulatorio	Metabolic	Suspicious	no	0	NA	NA	NA	NA	NA	NA	NA	82	1.65	30.1	3	1	17	206	16.1	NA	NA	NA	NA
ERR3416713_052_1	52	52573	46881	39177	no	HSVF_R	Woman	1949	4	2017	8	13	68	3	Older 60 years of age	NA	5	5	Married	Elementary	Public	3	Rural	no	None	CVD	CVD	NA	no	0	NA	NA	NA	NA	NA	NA	NA	80	1.65	29.4	3	1	22	125	2.5	NA	NA	NA	NA
ERR3416714_053_0	53	85794	77891	70658	yes	HGM	Woman	1968	8	2017	6	9	48	2	Under 60 years of age	NA	3	3	Married	Elementary	Public	2	Rural	no	None	Infectious	Metabolic	Negative	yes	3	Cefepime	Cephalosporin	Beta_lactam	NA	NA	NA	NA	85.5	1.62	32.6	3	12	15	170	9	Assisted	Enteral	Specialized	Glucerna
ERR3416717_054_0	54	64216	57415	52768	yes	HGM	Woman	1940	2	2017	12	22	77	3	Older 60 years of age	NA	13	7	Married	High_school	Public	2	Urban	yes	Dog	Infectious	CVD	Negative	yes	2	Imipenem_Cilastatin	Carbapenem	Beta_lactam	NA	NA	NA	NA	65	1.65	23.9	4	10	20	189	39.2	Assisted	Parenteral	Central	NA
ERR3416718_055_0	55	84842	75602	66309	yes	HSVF_M	Woman	1941	10	2018	1	18	76	3	Older 60 years of age	NA	12	4	Divorced	Elementary	Public	3	Urban	no	None	Infectious	Lung	Suspicious	yes	3	Piperacillin	Penicillin	Beta_lactam	Clarithromycin	Macrolid	Vancomycin	Glycopeptide	48	1.55	20	6	8	24	157	50.5	Assisted	Enteral	Polimeric	Fresubin
ERR3416720_056_1	56	59342	53537	41281	no	HGM	Woman	1945	3	2017	9	12	72	3	Older 60 years of age	NA	NA	NA	NA	NA	NA	NA	NA	NA	NA	Lung	Lung	Negative	no	0	NA	NA	NA	NA	NA	NA	NA	63	1.55	26.2	4	1	20	123	2.4	NA	NA	NA	NA
ERR3416721_057_0	57	38344	34952	32965	yes	HSVF_M	Woman	1937	7	2017	10	30	80	3	Older 60 years of age	yes	4	1	Married	Elementary	Public	3	Urban	yes	Dog	Infectious	CVD	Suspicious	yes	1	Piperacillin_Tazobactam	Penicillin	Beta_lactam	NA	NA	NA	NA	57.5	1.46	27	4	3	16	187	10.7	Assisted	Enteral	Polimeric	Glytrol
ERR3416722_058_0	58	50451	45430	32754	yes	HSVF_R	Woman	1941	7	2017	10	16	76	3	Older 60 years of age	NA	6	2	Widowed	Elementary	Public	1	Rural	no	None	Infectious	Stroke	Negative	yes	3	Clarithromycin	Macrolid	Macrolid	Ampicillin_Sulbactam	Penicillin	Vancomycin	Glycopeptide	75	1.6	29.3	4	8	29	123	3.9	Assisted	Enteral	Polimeric	Nutren_1.5
ERR3416726_059_0	59	66756	61359	52297	yes	HSVF_M	Woman	1944	12	2017	12	22	73	3	Older 60 years of age	yes	5	NA	Widowed	NA	NA	2	Rural	yes	Cat	Lung	Infectious	Suspicious	yes	2	Ampicillin_Sulbactam	Penicillin	Beta_lactam	Clarithromycin	Macrolid	NA	NA	50	1.63	18.8	6	2	15	145	0.24	Assisted	Enteral	Polimeric	Fresubin_HP
ERR3416727_060_0	60	46216	42068	34255	yes	HSVF_R	Woman	1940	8	2017	9	18	77	3	Older 60 years of age	NA	12	3	Married	Elementary	Public	3	Urban	no	None	Infectious	CVD	Negative	yes	2	Piperacillin_Tazobactam	Penicillin	Beta_lactam	Clarithromycin	Macrolid	NA	NA	60	1.58	24	4	11	25	159	3	Assisted	Enteral	Polimeric	Nutren_1.5
ERR3416731_061_1	61	12856	11131	6996	no	HSVF_R	Woman	1950	1	2017	8	11	67	3	Older 60 years of age	NA	8	8	Single	Elementary	Public	4	Urban	no	None	Stroke	CVD	Negative	no	0	NA	NA	NA	NA	NA	NA	NA	75	1.65	27.5	3	1	15	114	2.58	Assisted	Enteral	Polimeric	Nutren_1.5
ERR3416732_062_0	62	65646	58008	48705	yes	HSVF_R	Woman	1933	11	2017	11	13	84	3	Older 60 years of age	NA	7	7	Married	Elementary	Public	3	Urban	no	None	Infectious	Lung	Negative	yes	2	Piperacillin_Tazobactam	Penicillin	Beta_lactam	Clarithromycin	Macrolid	NA	NA	75	1.58	30	4	5	8	147	19.7	Assisted	Enteral	Specialized	Nutren_pulmonary
ERR3416736_063_0	63	48345	42860	42088	yes	HPTU	Woman	1954	6	2017	11	26	63	3	Older 60 years of age	yes	5	1	Single	Elementary	Public	1	Urban	no	None	Infectious	Kidney	Positive	yes	3	Cefalozin	Cephalosporin	Beta_lactam	Metronidazol	Nitroimidaz√≥lico	Piperacillin_tazobactan	Penicillin	64	1.52	27.7	3	8	23	276	35.4	Assisted	Parenteral	Central	NA
ERR3416739_064_0	64	59385	52680	43575	yes	HPTU	Woman	1947	7	2017	8	14	70	3	Older 60 years of age	yes	9	3	Widowed	High_school	Public	3	Urban	yes	Several	Infectious	Infectious	Negative	yes	1	Piperacillin_Tazobactam	Penicillin	Beta_lactam	NA	NA	NA	NA	60	1.56	24.7	4	2	17	92	26.3	Assisted	Parenteral	Central	NA
ERR3416740_065_1	65	54776	48322	36889	no	HSVF_R	Woman	1941	5	2017	10	1	76	3	Older 60 years of age	NA	4	3	Widowed	Elementary	Public	2	Rural	yes	Dog_Cat	Stroke	CVD	Negative	no	0	NA	NA	NA	NA	NA	NA	NA	69	1.5	30.7	4	1	21	147	9	Assisted	Enteral	Polimeric	Nutren_1.5
ERR3416741_066_1	66	36782	32565	25245	no	HGM	Woman	1964	12	2017	11	22	52	2	Under 60 years of age	yes	7	1	Married	Elementary	Public	2	Rural	yes	Dog_Cat	CVD	CVD	Negative	no	0	NA	NA	NA	NA	NA	NA	NA	50	1.45	23.8	3	1	15	234	22.19	NA	NA	NA	NA
ERR3416742_067_0	67	68544	62312	54286	yes	HSVF_R	Woman	1940	3	2017	8	28	77	3	Older 60 years of age	NA	NA	NA	Widowed	None	NA	1	Rural	yes	Dog	Infectious	CVD	Negative	yes	1	Ampicillin_Sulbactam	Penicillin	Beta_lactam	NA	NA	NA	NA	65	1.55	27.1	4	6	17	154	2.3	Assisted	Enteral	Polimeric	Nutren_1.5
ERR3416745_068_1	68	46762	41453	36429	no	HSVF_M	Woman	1931	2	2017	11	15	86	3	Older 60 years of age	yes	4	1	Widowed	Elementary	Public	1	Urban	yes	Dog_Cat	Stroke	NA	Negative	no	0	NA	NA	NA	NA	NA	NA	NA	75	1.5	33.3	4	1	9	182	1.79	NA	NA	NA	NA
ERR3416746_069_0	69	47143	41555	31025	yes	HSVF_M	Woman	1947	10	2017	12	21	70	3	Older 60 years of age	NA	2	2	Married	Elementary	Public	1	Urban	yes	Dog_Cat	Infectious	Infectious	Suspicious	yes	3	Piperacillin_Tazobactam	Penicillin	Beta_lactam	Meropenem	Carbapenem	Vancomycin	Glycopeptide	80	1.6	31.3	4	4	20	260	21.6	Assisted	Enteral	Polimeric	Fresubin_HP
ERR3416748_070_0	70	65554	58844	47665	yes	HSVF_R	Woman	1935	10	2017	9	28	81	3	Older 60 years of age	yes	NA	NA	Widowed	None	NA	3	Urban	no	None	Lung	CVD	Negative	yes	2	Ampicillin_Sulbactam	Penicillin	Beta_lactam	Clarithromycin	Macrolid	NA	NA	68	1.6	26.6	4	7	17	160	4.9	Assisted	Enteral	Specialized	Nutren_pulmonary
ERR3416752_071_0	71	60207	51960	37937	yes	HPTU	Woman	1961	6	2017	6	21	56	2	Under 60 years of age	yes	7	3	Married	Elementary	Public	1	Rural	yes	Several	Lung	CVD	Negative	yes	2	Piperacillin_Tazobactam	Penicillin	Beta_lactam	Ampicillin_Sulbactam	Penicillin	NA	NA	50	1.58	20	5	8	16	132	0.9	Assisted	Enteral	Polimeric	Replete
ERR3416754_072_0	72	69794	63083	54961	yes	HGM	Woman	1957	4	2017	6	12	60	3	Older 60 years of age	NA	6	4	Married	Elementary	Public	2	Rural	yes	Dog_Cat	Infectious	Metabolic	Negative	yes	1	Meropenem	Carbapenem	Beta_lactam	NA	NA	NA	NA	76	1.59	30.1	3	10	29	185	43.8	Assisted	parenteral	Central	NA
ERR3416756_073_1	73	63085	56325	49999	no	HGM	Woman	1978	6	2017	10	5	39	2	Under 60 years of age	NA	11	6	Married	High_school	Public	1	Urban	yes	Dog	Stroke	NA	NA	no	0	NA	NA	NA	NA	NA	NA	NA	80	1.65	29.4	3	1	6	172	2.1	NA	NA	NA	NA
ERR3416757_074_0	74	35240	32428	29971	yes	HPTU	Woman	1953	7	2017	9	7	64	3	Older 60 years of age	yes	6	1	Married	High_school	Public	3	Urban	yes	Aves	Infectious	Kidney	Negative	yes	3	Piperacillin_Tazobactam	Penicillin	Beta_lactam	Metronidazol	Nitroimidaz√≥lico	Cefepime	Cephalosporin	42.7	1.64	15.9	6	7	29	145	21.01	Assisted	Mixt	Central-Replete	NA
ERR3416759_075_0	75	37777	34626	28200	yes	HPTU	Woman	1961	8	2017	6	15	55	2	Under 60 years of age	yes	5	NA	Single	Elementary	Public	2	Urban	no	None	Metab√≥lica	Kidney	Negative	yes	1	Piperacillin_Tazobactam	Penicillin	Beta_lactam	NA	NA	NA	NA	58	1.56	23.8	3	13	31	576	9.5	Assisted	Enteral	Specialized	Glytrol
ERR3416760_076_1	76	47919	43529	37102	no	CLA	Woman	1939	9	2017	11	29	78	3	Older 60 years of age	NA	12	NA	Widowed	Elementary	Public	2	Urban	no	None	Surgery	NA	Negative	no	0	NA	NA	NA	NA	NA	NA	NA	59	1.55	24.6	4	1	27	143	10.4	Assisted	Enteral	Polimeric	Fresubin
ERR3416761_077_1	77	60075	54166	51935	no	HGM	Woman	1956	2	2017	8	18	61	3	Older 60 years of age	yes	9	8	Married	Elementary	Public	1	Rural	yes	Cat	Surgery	CVD	Negative	no	0	NA	NA	NA	NA	NA	NA	NA	63.2	1.65	23.2	3	1	13	206	7.2	Assisted	Enteral	Polimeric	NA
ERR3416762_078_0	78	36651	32455	27240	yes	HGM	Woman	1943	7	2017	11	22	74	3	Older 60 years of age	yes	10	1	Single	Elementary	Public	3	Urban	no	None	Infectious	Pancreatic	Negative	yes	1	Imipenem_Cilastatin	Carbapenem	Beta_lactam	NA	NA	NA	NA	54	1.52	23.4	4	5	16	223	19.5	Assisted	Enteral	Polimeric	Fresubin
ERR3416765_079_1	79	34308	31157	30219	no	HSVF_R	Woman	1942	2	2017	11	9	75	3	Older 60 years of age	yes	8	5	Married	Elementary	Public	2	Urban	no	None	CVD	CVD	Negative	no	0	NA	NA	NA	NA	NA	NA	NA	64	1.55	26.6	4	1	18	147	0.57	NA	NA	NA	NA
ERR3416766_080_1	80	59688	54447	45577	no	HSVF_R	Woman	1973	11	2017	9	6	43	2	Under 60 years of age	NA	2	2	Married	Elementary	Public	3	Urban	yes	Cat	Stroke	NA	Negative	no	0	NA	NA	NA	NA	NA	NA	NA	56	1.69	19.6	5	1	11	121	0.25	NA	NA	NA	NA
ERR3416767_081_1	81	42768	38063	36456	no	HSVF_M	Woman	1964	12	2017	8	25	52	2	Under 60 years of age	NA	8	8	Married	University	Public	3	Urban	yes	Cat	Cancer	CVD	Suspicious	no	0	NA	NA	NA	NA	NA	NA	NA	73	1.57	29.6	3	1	2	156	4.31	Assisted	Enteral	Polimeric	Replete
ERR3416768_082_1	82	48624	43471	39931	no	HSVF_R	Woman	1955	11	2017	8	22	61	3	Older 60 years of age	yes	12	3	Married	None	NA	1	Rural	yes	Several	Liver	NA	Negative	no	0	NA	NA	NA	NA	NA	NA	NA	78	1.65	28.7	3	1	9	126	6.1	NA	NA	NA	NA
ERR3416769_083_1	83	40679	35861	25762	no	CLA	Woman	1940	3	2017	8	22	77	3	Older 60 years of age	yes	10	1	Married	Technical	Public	3	Urban	no	None	Stroke	NA	Negative	no	0	NA	NA	NA	NA	NA	NA	NA	52	1.44	25.1	4	1	18	124	0.18	Assisted	Enteral	Polimeric	Fresubin
ERR3416770_084_0	84	67046	59393	46815	yes	HPTU	Woman	1977	12	2017	6	28	39	1	Under 60 years of age	yes	8	5	Single	None	NA	2	Urban	yes	Dog	Lung	Lung	Negative	yes	3	Piperacillin_Tazobactam	Penicillin	Beta_lactam	Vancomycin	Glycopeptide	Clarithromycin	Macrolid	65	1.55	27.1	3	6	14	142	8.8	Assisted	Enteral	Polimeric	Replete
ERR3416771_085_0	85	77727	69296	64607	yes	HGM	Woman	1957	5	2018	1	8	60	3	Older 60 years of age	NA	9	4	Single	Elementary	Public	1	Urban	no	None	Infectious	Lung	Negative	yes	1	Cefepime	Cephalosporin	Beta_lactam	NA	NA	NA	NA	75	1.6	29.3	3	5	24	353	18.9	Assisted	Enteral	Polimeric	NA
ERR3416772_086_0	86	41717	36276	30457	yes	HPTU	Woman	1938	9	2017	9	6	79	3	Older 60 years of age	NA	4	3	Divorced	Elementary	Public	3	Urban	yes	Dog	Infectious	Kidney	Negative	yes	3	Piperacillin_Tazobactam	Penicillin	Beta_lactam	Vancomycin	Glycopeptide	Ciproflozacin	Quinolone	48	1.45	22.8	4	11	24	123	21.6	Assisted	Enteral	Polimeric	Ensure
ERR3416776_087_1	87	48508	42086	34801	no	HSVF_M	Woman	1964	8	2017	11	27	53	2	Under 60 years of age	NA	8	4	Divorced	Technical	Public	4	Urban	yes	Cat	Neuromuscular	Liver	Suspicious	no	0	NA	NA	NA	NA	NA	NA	NA	53	1.55	22.1	3	1	5	160	0.28	NA	NA	NA	NA
ERR3416777_088_1	88	45762	40409	30590	no	HGM	Woman	1937	9	2017	11	12	80	3	Older 60 years of age	yes	9	1	Single	None	NA	3	Urban	no	None	CVD	CVD	Negative	no	0	NA	NA	NA	NA	NA	NA	NA	60	1.6	23.4	4	1	10	156	NA	NA	NA	NA	NA
ERR3416778_089_1	89	59210	51559	50208	no	HSVF_R	Woman	1952	4	2017	11	3	65	3	Older 60 years of age	yes	4	2	Single	High_school	Public	3	Urban	yes	Dog_Cat	Infectious	CVD	Suspicious	no	0	NA	NA	NA	NA	NA	NA	NA	50	1.5	22.2	3	1	25	189	30.9	NA	NA	NA	NA
ERR3416779_090_0	90	68406	60423	46678	yes	HPTU	Woman	1967	5	2018	1	29	50	2	Under 60 years of age	no	11	3	Married	Elementary	Public	1	Rural	yes	Several	Infectious	Metabolic	Negative	yes	1	Piperacillin_Tazobactam	Penicillin	Beta_lactam	NA	NA	NA	NA	63	1.55	26.2	3	7	19	438	34	Assisted	Enteral	Specialized	Glytrol
ERR3416780_091_0	91	56542	50117	36421	yes	HGM	Man	1939	10	2017	9	24	78	3	Older 60 years of age	NA	4	1	Widowed	Elementary	Public	1	Urban	yes	Dog_Cat	Trauma	Trauma	Negative	yes	1	Ampicillin	Penicillin	Beta_lactam	NA	Na	NA	NA	55	1.55	22.9	4	9	28	106	7	Assisted	Enteral	Polimeric	Fresubin
ERR3416781_092_1	92	56776	49837	46185	no	HSVF_R	Woman	1982	9	2017	9	12	35	1	Under 60 years of age	NA	2	2	Married	University	Public	1	Urban	no	None	Infectious	Kidney	Suspicious	no	0	NA	NA	NA	NA	NA	NA	NA	75	1.57	30.4	3	1	27	600	18.2	NA	NA	NA	NA
ERR3416782_093_0	93	50563	44402	42059	yes	CLA	Woman	1952	8	2017	11	29	65	3	Older 60 years of age	yes	11	3	Married	High_school	Public	4	Urban	yes	Dog	Infectious	Infectious	Negative	yes	2	Meropenem	Carbapenem	Beta_lactam	Vancomycin	Glycopeptide	NA	NA	65	1.55	27.1	3	17	46	140	45	Assisted	Parenteral	Central	NA
ERR3416785_094_1	94	75098	65594	58216	no	HSVF_M	Woman	1970	7	2017	10	8	47	1	Under 60 years of age	yes	8	3	Widowed	High_school	Public	1	Rural	no	None	Trauma	Cancer	Suspicious	no	0	NA	NA	NA	NA	NA	NA	NA	95	1.7	32.9	3	1	4	115	11.2	NA	NA	NA	NA
ERR3416786_095_0	95	70633	62286	55415	yes	HSVF_R	Woman	1969	5	2017	9	1	48	2	Under 60 years of age	yes	5	3	Married	High_school	Public	3	Rural	yes	Dog	Infectious	Lung	Negative	yes	3	Piperacillin_Tazobactam	Penicillin	Beta_lactam	Vancomycin	Glycopeptide	Clarithromycin	Macrolid	60	1.62	22.9	3	7	16	186	9.9	Assisted	Enteral	Specialized	Nutren_pulmonary
ERR3416790_096_0	96	61364	54111	40464	yes	HPTU	Woman	1958	10	2017	11	22	59	2	Under 60 years of age	NA	NA	NA	Single	None	NA	NA	Urban	no	None	Lung	Lung	Negative	yes	1	Piperacillin_Tazobactam	Penicillin	Beta_lactam	NA	NA	NA	NA	35	1.4	17.9	6	5	20	163	6.9	Assisted	Enteral	Specialized	Glytrol
ERR3416794_097_1	97	49281	44261	42377	no	CLA	Woman	1954	2	2017	10	16	63	3	Older 60 years of age	yes	3	3	Married	Elementary	Public	3	Urban	yes	Dog	Lung	NA	Negative	no	0	NA	NA	NA	NA	NA	NA	NA	41	1.55	17.1	6	1	23	122	0.56	Assisted	Enteral	Polimeric	Fresubin
ERR3416795_098_0	98	60712	54426	49099	yes	HPTU	Woman	1958	1	2017	10	8	59	2	Under 60 years of age	yes	7	2	Single	Elementary	Public	3	Urban	no	None	Lung	Lung	Negative	yes	3	Piperacillin_Tazobactam	Penicillin	Beta_lactam	Vancomycin	Glycopeptide	Clarithromycin	Macrolid	56	1.55	23.3	3	4	22	136	12	Assisted	Enteral	Polimeric	Replete
ERR3416797_099_0	99	55261	49776	46743	yes	HPTU	Woman	1955	7	2017	6	5	61	3	Older 60 years of age	NA	11	11	Widowed	Elementary	Public	2	Urban	yes	Cat	Infectious	Surgery	Positive	yes	2	Meropenem	Carbapenem	Beta_lactam	Vancomycin	Glycopeptide	NA	NA	50	1.55	20.8	3	10	22	138	8.5	Assisted	Parenteral	Central	NA
ERR3416799_100_0	100	46055	41082	34490	yes	HGM	Woman	1959	4	2017	9	11	58	2	Under 60 years of age	NA	3	3	Single	Elementary	Public	3	Urban	no	None	Infectious	Lung	Negative	yes	1	Linezolid	Oxazolidinone	Oxazolidinone	NA	NA	NA	NA	60	1.51	26.3	3	6	11	182	54.4	Assisted	Enteral	Polimeric	Fresubin_HP
ERR3416801_101_0	101	49932	44954	36452	yes	HPTU	Woman	1935	4	2017	11	11	82	3	Older 60 years of age	yes	6	5	Widowed	None	NA	1	Rural	no	None	Infectious	Kidney	Negative	yes	3	Piperacillin_Tazobactam	Penicillin	Beta_lactam	Ciproflozacin	Quinolone	Aztreonam	B-monobactamas	85	1.5	37.8	4	5	27	120	8.9	Assisted	Enteral	Polimeric	Replete
ERR3416803_102_1	102	52482	47269	40360	no	HSVF_M	Woman	1978	8	2017	11	20	39	1	Under 60 years of age	yes	9	4	Single	Elementary	Public	1	Urban	no	None	Anxiety	NA	Suspicious	no	0	NA	NA	NA	NA	NA	NA	NA	58	1.63	21.8	3	1	3	121	30.8	NA	NA	NA	NA
ERR3416804_103_0	103	57299	50069	32424	yes	HSVF_R	Woman	1961	3	2017	10	3	56	2	Under 60 years of age	NA	5	3	Married	None	NA	2	Rural	yes	Dog	Infectious	Infectious	Negative	yes	3	Piperacillin_Tazobactam	Penicillin	Beta_lactam	Ampicillin_Sulbactam	Penicillin	Vancomycin	Glycopeptide	60	1.58	24	3	11	18	97	25.6	Assisted	Enteral	Polimeric	Nutren_1.5
ERR3416806_104_0	104	64149	56320	48744	yes	HPTU	Woman	1972	3	2017	10	7	45	2	Under 60 years of age	yes	5	3	Married	High_school	Private	3	Urban	no	None	Infectious	Infectious	Negative	yes	1	Piperacillin_Tazobactam	Penicillin	Beta_lactam	NA	NA	NA	NA	69	1.64	25.7	3	14	20	118	36.3	Assisted	Enteral	Polimeric	Replete
ERR3416807_105_1	105	57418	51180	40082	no	HSVF_M	Woman	1975	5	2017	8	26	42	2	Under 60 years of age	NA	5	3	Married	High_school	Public	3	Urban	yes	Dog	Trauma	CVD	Negative	no	0	NA	NA	NA	NA	NA	NA	NA	81	1.68	28.7	3	1	11	157	12.9	NA	NA	NA	NA
ERR3416808_106_1	106	28472	25208	19465	no	CLA	Woman	1969	3	2017	9	20	48	2	Under 60 years of age	yes	6	6	Married	High_school	Public	2	Rural	yes	Dog	Surgery	NA	Negative	no	0	NA	NA	NA	NA	NA	NA	NA	47	1.54	19.8	5	1	12	133	18.9	Assisted	Enteral	Specialized	Glucerna
ERR3416809_107_0	107	49124	42909	32962	yes	HSVF_M	Woman	1979	9	2017	10	28	38	2	Under 60 years of age	yes	5	5	Married	High_school	Public	2	Urban	no	None	Stroke	Infectious	Suspicious	yes	3	Cefalozin	Cephalosporin	Beta_lactam	Meropenem	Carbapenem	Vancomycin	Glycopeptide	47	1.64	17.5	6	5	9	163	22.3	Assisted	Enteral	Polimeric	Fresubin_HP
ERR3416810_108_1	108	24852	21360	18388	no	HSVF_M	Woman	1974	7	2017	10	11	43	2	Under 60 years of age	NA	4	NA	Single	Elementary	Public	1	Rural	no	None	Liver	Liver	Suspicious	no	0	NA	NA	NA	NA	NA	NA	NA	50	1.55	20.8	3	1	15	99	16.9	NA	NA	NA	NA
ERR3416811_109_0	109	54811	47776	38213	yes	HPTU	Woman	1966	5	2017	11	1	51	2	Under 60 years of age	yes	13	13	Single	None	NA	1	Urban	yes	Dog_Cat	Infectious	Kidney	Negative	yes	1	Piperacillin_Tazobactam	Penicillin	Beta_lactam	NA	NA	NA	NA	60	1.49	27	3	7	30	238	41.7	Assisted	Enteral	Specialized	Glytrol
ERR3416812_110_1	110	44012	38624	33019	no	HSVF_M	Woman	1973	3	2017	10	16	44	2	Under 60 years of age	yes	7	4	Married	Elementary	Public	2	Urban	yes	Dog	Poisoning	NA	Suspicious	no	0	NA	NA	NA	NA	NA	NA	NA	70	1.53	29.9	3	1	12	164	25.2	NA	NA	NA	NA
ERR3416813_111_0	111	32605	28390	23017	yes	HPTU	Man	1958	5	2017	9	11	59	2	Under 60 years of age	yes	8	3	Married	High_school	Public	3	Urban	no	None	Lung	Infectious	Negative	yes	3	Vancomycin	Glycopeptide	Glycopeptide	Clarithromycin	Macrolid	Piperacillin_tazobactan	Penicillin	60	1.6	23.4	3	4	20	211	0.4	Assisted	Enteral	Polimeric	Replete
ERR3416814_112_1	112	57155	50477	38898	no	HGM	Man	1962	7	2017	8	7	55	2	Under 60 years of age	yes	8	5	Single	Elementary	Public	2	Rural	no	None	Stroke	Adiction	Negative	no	0	NA	NA	NA	NA	NA	NA	NA	50	1.61	19.3	5	1	12	121	6.3	Assisted	Enteral	Polimeric	NA
ERR3416815_113_1	113	59934	52462	39999	no	HGM	Man	1963	11	2017	8	22	53	2	Under 60 years of age	NA	8	6	Widowed	Elementary	Public	1	Urban	yes	Dog	Surgery	NA	Negative	no	0	NA	NA	NA	NA	NA	NA	NA	44	1.5	19.6	3	1	5	255	NA	Assisted	Enteral	Polimeric	NA
ERR3416816_114_1	114	60359	53201	42157	no	CLA	Man	1964	8	2017	9	27	53	2	Under 60 years of age	yes	8	7	Married	Elementary	Public	2	Urban	no	None	Trauma	Stroke	Negative	no	0	NA	NA	NA	NA	NA	NA	NA	62	1.62	23.6	3	1	16	191	9.6	Assisted	Enteral	Oligomeric	Perative
ERR3416817_115_1	115	76418	64667	61728	no	HSVF_M	Man	1980	10	2017	10	1	36	1	Under 60 years of age	no	4	2	Single	High_school	Public	1	Urban	no	None	Trauma	Trauma	Suspicious	no	0	NA	NA	NA	NA	NA	NA	NA	75	1.7	26	3	1	13	107	18.2	NA	NA	NA	NA
ERR3416818_116_1	116	66293	59046	51243	no	HSVF_M	Man	1979	4	2017	10	8	38	1	Under 60 years of age	yes	2	2	Single	High_school	Public	1	Urban	no	None	Trauma	NA	Suspicious	no	0	NA	NA	NA	NA	NA	NA	NA	80	1.75	26.1	3	1	12	110	21.9	NA	NA	NA	NA
ERR3416819_117_1	117	67159	58642	49657	no	HGM	Man	1958	5	2017	9	4	59	2	Under 60 years of age	yes	5	5	Single	Elementary	Public	1	Rural	yes	Dog_Cat	GI	Anxiety	Negative	no	0	NA	NA	NA	NA	NA	NA	NA	64	1.59	25.3	3	1	11	135	2.1	NA	NA	NA	NA
ERR3416820_118_1	118	26278	23229	19111	no	HGM	Man	1962	2	2017	10	9	55	2	Under 60 years of age	NA	11	6	Married	Elementary	Public	1	Rural	yes	Dog_Cat	Trauma	Stroke	Negative	no	0	NA	NA	NA	NA	NA	NA	NA	70	1.7	24.2	3	1	6	103	NA	NA	NA	NA	NA
ERR3416821_119_1	119	59859	52566	46484	no	HSVF_M	Man	1978	6	2017	8	30	39	1	Under 60 years of age	NA	NA	NA	NA	NA	NA	NA	NA	NA	NA	Trauma	Lung	Negative	no	0	NA	NA	NA	NA	NA	NA	NA	80	1.7	27.7	3	1	30	NA	NA	NA	NA	NA	NA
ERR3416822_120_1	120	27539	24030	21057	no	HSVF_M	Man	1959	12	2017	10	5	57	2	Under 60 years of age	yes	7	6	Married	Elementary	Public	2	Urban	yes	Cat	Pancreatic	Kidney	Suspicious	no	0	NA	NA	NA	NA	NA	NA	NA	85	1.7	29.4	3	1	19	293	42.7	NA	NA	NA	NA
ERR3416823_121_1	121	65604	58490	51119	no	HSVF_M	Man	1962	2	2017	8	27	55	2	Under 60 years of age	yes	2	1	Married	Elementary	Public	1	Urban	yes	Dog	Stroke	CVD	Suspicious	no	0	NA	NA	NA	NA	NA	NA	NA	75	1.67	26.9	3	1	11	232	0.23	NA	NA	NA	NA
ERR3416824_122_0	122	56457	49928	48228	yes	HSVF_R	Man	1962	6	2017	11	23	55	2	Under 60 years of age	NA	4	4	Married	High_school	Public	4	Urban	no	None	Infectious	Liver	Negative	yes	2	Vancomycin	Glycopeptide	Glycopeptide	Meropenem	Carbapenem	NA	NA	90	1.82	27.2	3	6	23	120	10.6	Assisted	Enteral	Oligomeric	Peptamen
ERR3416828_123_1	123	48364	44033	35186	no	HGM	Man	1963	9	2017	8	15	53	2	Under 60 years of age	yes	5	3	Single	High_school	Public	3	Urban	no	None	Surgery	Other	Negative	no	0	NA	NA	NA	NA	NA	NA	NA	41	1.62	15.6	6	1	6	134	22	Assisted	Enteral	Polimeric	NA
ERR3416829_124_0	124	60498	54242	48972	yes	HSVF_M	Man	1971	1	2018	1	18	47	2	Under 60 years of age	yes	9	8	Widowed	Elementary	Public	1	Urban	no	None	Infectious	NA	Suspicious	yes	2	Vancomycin	Glycopeptide	Glycopeptide	Ampicillin	Penicillin	NA	NA	65	1.7	22.5	3	3	10	129	27.5	Assisted	Enteral	Polimeric	Fresubin
ERR3416830_125_1	125	54595	49249	42843	no	HSVF_M	Man	1960	11	2017	10	10	56	2	Under 60 years of age	yes	5	1	Divorced	University	Public	2	Urban	no	None	Poisoning	Adiction	Suspicious	no	0	NA	NA	NA	NA	NA	NA	NA	80	1.7	27.7	3	1	36	259	0.56	NA	NA	NA	NA
ERR3416831_126_1	126	50927	45654	30931	no	HSVF_M	Man	1975	8	2017	10	5	42	2	Under 60 years of age	yes	4	4	Divorced	Elementary	Public	NA	Urban	no	None	Trauma	Trauma	Suspicious	no	0	NA	NA	NA	NA	NA	NA	NA	80	1.75	26.1	3	1	6	188	20.1	NA	NA	NA	NA
ERR3416832_127_0	127	21315	19471	18005	yes	HPTU	Man	1963	8	2017	12	19	54	2	Under 60 years of age	yes	8	6	Married	Elementary	Public	2	Urban	yes	Dog	Infectious	NA	Negative	yes	3	Piperacillin_Tazobactam	Penicillin	Beta_lactam	Ceftriaxone	Cephalosporin	Doxiciclina	Tetraciclina	62	1.63	23.3	3	15	21	193	34.4	Assisted	Enteral	Polimeric	Ensure
ERR3416836_128_1	128	37316	33627	30508	no	HSVF_M	Man	1968	11	2017	10	10	48	2	Under 60 years of age	NA	11	11	Single	Technical	Private	3	Urban	yes	Several	Trauma	NA	Suspicious	no	0	NA	NA	NA	NA	NA	NA	NA	63	1.68	22.3	3	1	11	160	10.1	NA	NA	NA	NA
ERR3416837_129_1	129	71062	63589	51457	no	HSVF_M	Man	1963	5	2017	9	6	54	2	Under 60 years of age	no	5	1	Married	University	Public	1	Urban	yes	Dog_Cat	Stroke	Metabolic	Suspicious	no	0	NA	NA	NA	NA	NA	NA	NA	86	1.64	32	3	1	NA	224	8.37	NA	NA	NA	NA
ERR3416838_130_1	130	57097	51087	40349	no	HSVF_M	Woman	1995	1	2017	10	29	22	1	Under 60 years of age	yes	3	2	Single	Technical	Public	1	Urban	yes	Several	Poisoning	NA	Negative	no	0	NA	NA	NA	NA	NA	NA	NA	55	1.6	21.5	3	1	15	103	6.7	NA	NA	NA	NA
ERR3416839_131_1	131	54508	49720	45727	no	HSVF_M	Man	1995	1	2017	8	8	22	1	Under 60 years of age	yes	6	6	Single	Elementary	Public	1	Urban	no	None	Trauma	Lung	Negative	no	0	NA	NA	NA	NA	NA	NA	NA	85	1.75	27.8	3	1	24	113	10.8	NA	NA	NA	NA
ERR3416840_132_0	132	55789	48832	46925	yes	HSVF_M	Man	1995	12	2017	6	13	21	1	Under 60 years of age	yes	5	4	Single	Elementary	Public	2	Urban	no	None	Infectious	Infectious	Suspicious	yes	2	Clarithromycin	Macrolid	Macrolid	Piperacillin	Penicillin	NA	NA	49.5	1.65	18.2	6	10	10	106	14.3	None	NA	NA	NA
ERR3416841_133_1	133	52483	46709	39996	no	HGM	Woman	1985	11	2017	10	22	31	1	Under 60 years of age	yes	3	3	Married	High_school	Public	2	Urban	no	None	Stroke	NA	Negative	no	0	NA	NA	NA	NA	NA	NA	NA	67	1.65	24.6	3	1	19	261	7.3	NA	NA	NA	NA
ERR3416842_134_1	134	52248	46107	41729	no	HSVF_R	Man	1995	6	2017	8	10	22	1	Under 60 years of age	yes	3	3	Single	High_school	Private	6	Urban	no	None	Trauma	Stroke	Negative	no	0	NA	NA	NA	NA	NA	NA	NA	70	1.7	24.2	3	1	16	179	13.9	Assisted	Enteral	Polimeric	Fresubin
ERR3416843_135_1	135	29576	25957	23230	no	CLA	Man	1997	7	2017	9	11	20	1	Under 60 years of age	yes	3	3	Single	High_school	Public	2	Urban	no	None	Trauma	NA	Negative	no	0	NA	NA	NA	NA	NA	NA	NA	62	1.7	21.5	3	1	17	277	9.4	Assisted	Enteral	Polimeric	Fresubin
ERR3416844_136_1	136	33600	29557	27443	no	HSVF_M	Man	1986	3	2017	10	3	31	1	Under 60 years of age	yes	2	1	Single	High_school	Public	1	Urban	no	None	Trauma	Adiction	Suspicious	no	0	NA	NA	NA	NA	NA	NA	NA	65	1.7	22.5	3	1	18	136	1.28	NA	NA	NA	NA
ERR3416845_137_1	137	42577	37302	36655	no	HSVF_M	Man	1996	2	2017	9	18	21	1	Under 60 years of age	yes	3	3	Married	Elementary	Public	1	Rural	no	None	Poisoning	NA	Suspicious	no	0	NA	NA	NA	NA	NA	NA	NA	75	1.7	26	3	1	6	238	0.22	NA	NA	NA	NA
ERR3416846_138_0	138	42961	37798	35292	yes	HGM	Man	1993	3	2017	7	11	24	1	Under 60 years of age	yes	6	4	Single	Elementary	Public	1	Urban	yes	Cat	Infectious	GI	Negative	yes	2	Ertapenem	Carbapenem	Beta_lactam	Cefepime	Cephalosporin	NA	NA	60	1.6	23.4	3	7	22	205	48.4	Assisted	Enteral	Polimeric	Fresubin_HP
ERR3416848_139_1	139	47897	42723	38219	no	HSVF_M	Man	1988	12	2017	9	18	28	1	Under 60 years of age	yes	7	5	Single	Elementary	Public	1	Urban	no	None	Trauma	Lung	Suspicious	no	0	NA	NA	NA	NA	NA	NA	NA	65	1.68	23	3	1	16	123	19.7	NA	NA	NA	NA
ERR3416849_140_1	140	64873	57535	54138	no	HSVF_M	Man	1993	7	2017	8	29	24	1	Under 60 years of age	yes	5	3	Single	High_school	Public	1	Urban	yes	Dog	Poisoning	GI	Suspicious	no	0	NA	NA	NA	NA	NA	NA	NA	70	1.8	21.6	3	1	12	119	7.6	NA	NA	NA	NA
ERR3416850_141_0	141	13441	11728	7722	yes	HSVF_R	Man	1999	6	2018	1	9	18	1	Under 60 years of age	no	1	2	Single	Elementary	Public	2	Rural	yes	Dog	Infectious	Stroke	Negative	yes	3	Ceftriaxone	Cephalosporin	Beta_lactam	Vancomycin	Glycopeptide	Ampicillin	Penicillin	60	1.76	19.4	5	4	7	153	2.4	Assisted	Enteral	Polimeric	Fresubin
ERR3416852_142_1	142	61222	54417	49098	no	HSVF_R	Man	1987	12	2017	8	16	29	1	Under 60 years of age	yes	0	NA	Single	University	Public	4	Urban	no	None	Trauma	NA	Negative	no	0	NA	NA	NA	NA	NA	NA	NA	80	1.8	24.7	3	1	32	600	3.5	NA	NA	NA	NA
ERR3416853_143_1	143	58161	51565	45301	no	CLA	Man	1995	7	2017	8	16	22	1	Under 60 years of age	yes	1	NA	Single	University	Private	5	Urban	no	None	Surgery	NA	Negative	no	0	NA	NA	NA	NA	NA	NA	NA	84	1.86	24.3	3	1	12	133	2.81	Assisted	Enteral	Oligomeric	Perative
ERR3416854_144_0	144	58670	51209	49093	yes	HGM	Man	1994	8	2017	8	29	23	1	Under 60 years of age	yes	3	1	Married	Technical	Public	2	Urban	yes	Cat	Trauma	Trauma	Negative	no	0	NA	NA	NA	NA	NA	NA	NA	65	1.7	22.5	3	5	24	113	24.4	Assisted	Enteral	Polimeric	Fresubin_HP
ERR3416858_145_1	145	42998	37938	35412	no	HSVF_M	Man	1998	5	2017	10	9	19	1	Under 60 years of age	yes	1	2	Single	High_school	Public	1	Rural	yes	Dog_Cat	Anxiety	Anxiety	Suspicious	no	0	NA	NA	NA	NA	NA	NA	NA	60	1.65	22	3	1	4	104	0.36	NA	NA	NA	NA
ERR3416859_146_0	146	68719	60282	51801	yes	HPTU	Woman	1982	7	2017	7	5	34	1	Under 60 years of age	yes	23	23	Single	None	NA	2	Rural	no	None	Infectious	CVD	Negative	yes	2	Piperacillin_Tazobactam	Penicillin	Beta_lactam	Vancomycin	Glycopeptide	NA	NA	46	1.36	24.9	3	9	25	125	25.1	Assisted	Enteral	Polimeric	Replete
ERR3416860_147_0	147	53537	47854	37494	yes	HSVF_R	Man	1996	7	2017	9	19	21	1	Under 60 years of age	yes	0	1	Single	Elementary	Public	2	Rural	yes	Dog	Infectious	Metabolic	Negative	yes	2	Piperacillin_Tazobactam	Penicillin	Beta_lactam	Vancomycin	Glycopeptide	NA	NA	52	1.67	18.6	5	9	3	309	52	Assisted	Enteral	Specialized	Glucerna 1,5
ERR3416861_148_0	148	77516	68299	55722	yes	HSVF_M	Woman	1992	1	2017	6	13	25	1	Under 60 years of age	yes	4	1	Single	Elementary	Public	1	Rural	no	None	Infectious	Lung	Suspicious	yes	3	Clarithromycin	Macrolid	Macrolid	Linezolid	Oxazolidinona	Vancomycin	Glycopeptide	58	1.68	20.5	3	11	19	94	4.4	Assisted	Enteral	Oligomeric	Peptamen
ERR3416862_149_0	149	25932	22336	20585	yes	HGM	Woman	1969	9	2017	7	6	47	2	Under 60 years of age	NA	2	2	Married	None	NA	1	Urban	no	None	Infectious	Trauma	Negative	yes	1	Cefalozin	Cephalosporin	Beta_lactam	NA	NA	NA	NA	66.2	1.51	29	3	9	31	147	8.6	Assisted	Enteral	Polimeric	Fresubin_HP
ERR3416863_150_1	150	32189	28454	22220	no	HSVF_R	Man	1992	9	2017	9	7	25	1	Under 60 years of age	yes	NA	NA	Married	High_school	Public	3	Urban	yes	Dog	Lung	NA	Negative	no	0	NA	NA	NA	NA	NA	NA	NA	78	1.62	29.7	3	1	20	94	0.3	NA	NA	NA	NA
ERR3416864_151_0	151	47203	42146	33604	yes	HGM	Woman	1995	5	2017	6	6	22	1	Under 60 years of age	NA	8	6	Married	High_school	Public	1	Rural	no	None	Infectious	CVD	Positive	yes	3	Cefepime	Cephalosporin	Beta_lactam	Linezolid	Oxazolidinona	Vancomycin	Glycopeptide	52	1.65	19.1	5	7	15	218	7.1	Assisted	Enteral	Polimeric	Fresubin
ERR3416868_152_1	152	28554	25466	20505	no	HSVF_R	Man	1993	12	2017	9	26	23	1	Under 60 years of age	yes	3	2	Single	High_school	Public	3	Rural	yes	Several	Trauma	NA	Negative	no	0	NA	NA	NA	NA	NA	NA	NA	78	1.8	24.1	3	1	29	132	37.9	Assisted	Enteral	Polimeric	Nutren_1.5
ERR3416869_153_1	153	34277	30726	23665	no	HGM	Woman	1985	10	2017	9	1	31	1	Under 60 years of age	yes	2	2	Single	University	Public	1	Urban	yes	Dog_Cat	Surgery	GI	Negative	no	0	NA	NA	NA	NA	NA	NA	NA	71.1	1.7	24.6	3	1	7	87	NA	NA	NA	NA	NA
ERR3416870_154_1	154	19737	17694	16948	no	HSVF_M	Man	1991	6	2017	9	18	26	1	Under 60 years of age	yes	1	1	NA	NA	NA	4	Urban	yes	Dog	Lung	NA	Suspicious	no	0	NA	NA	NA	NA	NA	NA	NA	70	1.75	22.9	3	1	13	136	25.9	NA	NA	NA	NA
ERR3416871_155_0	155	49776	44329	35819	yes	HSVF_M	Man	1993	9	2017	10	2	24	1	Under 60 years of age	yes	3	3	Single	None	NA	1	Urban	no	None	Infectious	Lung	Suspicious	yes	1	Piperacillin	Penicillin	Beta_lactam	NA	NA	NA	NA	90	1.7	31.1	3	7	2	86	9.1	Assisted	Enteral	Polimeric	Procril_DM
[truncated: 6 more columns]
